# Supplementary material for: From Nose Job to a Better Job: A Scoping Review of Facial Aesthetics, Attractiveness Bias, and Outcomes in the Workplace
Source: Aesthet Surg J Open Forum. 2026 Jun 8;8:ojag104. doi: 10.1093/asjof/ojag104 (PMC13322391; doi:10.1093/asjof/ojag104)
Supplement: ojag104_Supplementary_Data [file ojag104_supplementary_data.zip]

Archive with 3 entries (3 files):
- NJtBJ Supp App 2 PRISMA-ScR-complete.docx
- NJtBJ Supplementary Appendix 1 .docx
- Supplememtary Table 1.docx
